# Supplementary material for: Development of a real-time PCR method for the genoserotyping of Salmonella Paratyphi B variant Java
Source: Appl Microbiol Biotechnol. 2019 May 6;103(12):4987–96. doi: 10.1007/s00253-019-09854-4 (PMC6536469; doi:10.1007/s00253-019-09854-4)
Supplement: Supplementary file 1 — (XLSX 39 kb) [file 253_2019_9854_MOESM1_ESM.xlsx]

## Sheet: Sheet2
Journal name: Applied Microbiology and Biotechnology
Manuscript Title: Development of a Real-Time PCR method for the geno-serotyping of Salmonella Paratyphi B variant Java
Authors: Mathieu Gand1,2, Wesley Mattheus1, Assia Saltykova2,3, Nancy Roosens3, Katelijne Dierick4, Kathleen Marchal2,5, Sigrid C.J. De Keersmaecker3, Sophie Bertrand6
1Sciensano, Infectious diseases in humans, Bacterial Diseases, B-1050 Brussels, Belgium
2Department of Information Technology, IDLab, imec, Ghent University, B-9052 Ghent, Belgium
3Sciensano, Transversal activities in applied genomics, B-1050 Brussels, Belgium
4Sciensano, Infectious diseases in humans, Food Pathogen, B-1050 Brussels, Belgium
5Department of Plant Biotechnology and Bioinformatics, Ghent University, B-9052 Ghent, Belgium
6Sciensano, B-1050 Brussels, Belgium
Corresponding author:
Wesley Mattheus
wesley.mattheus@sciensano.be
Tel: +32 2 373 32 24
Table S1: Comparison between qPCR and classical method for the detection of SalmonellaParatyphi B var Java
Reference	Serotyping by classical method (n=3)			Serotyping by qPCR method (n=3)				Sanger Sequencing
	Slide agglutination	Lead-acetate test	REMEL test	Allele call SPAB_04460		Allele call STM 3356		SPAB_04460	STM 3356
				Expected	Obtained	Expected	Obtained	Obtained	Obtained
2012-2966	Paratyphi B	dT-	dT-	Allele SNP	Allele SNP	Allele SNP(dT-)	Allele SNP(dT-)
II-37-NH	Paratyphi B	dT-	dT-	Allele SNP	Allele SNP	Allele SNP(dT-)	Allele SNP(dT-)
VII-64-H	Paratyphi B	dT-	dT-	Allele SNP	Allele SNP	Allele SNP(dT-)	Allele SNP(dT-)
S14BD00356	Paratyphi B	dT-	dT-	Allele SNP	Allele SNP	Allele SNP(dT-)	Allele SNP(dT-)
S14BD00405	Paratyphi B	dT-	dT-	Allele SNP	Allele SNP	Allele SNP(dT-)	Allele SNP(dT-)
S15BD01388	Paratyphi B	dT-	dT-	Allele SNP	Allele SNP	Allele SNP(dT-)	Allele SNP(dT-)
S15BD06384	Paratyphi B	dT+/-	dT+	Allele SNP	Allele SNP	Allele SNP(dT-)	Allele SNP(dT-)		TAG
S15BD07008	Paratyphi B	dT-	dT-	Allele SNP	Allele SNP	Allele SNP(dT-)	Allele SNP(dT-)
S15BD07060	Paratyphi B	dT-	dT-	Allele SNP	Allele SNP	Allele SNP(dT-)	Allele SNP(dT-)
S15BD07270	Paratyphi B	dT-	dT-	Allele SNP	Allele SNP	Allele SNP(dT-)	Allele SNP(dT-)
S15BD09559	Paratyphi B	dT-	dT-	Allele SNP	Allele SNP	Allele SNP(dT-)	Allele SNP(dT-)
S15BD09560	Paratyphi B	dT-	dT-	Allele SNP	Allele SNP	Allele SNP(dT-)	Allele SNP(dT-)
S16BD03485	Paratyphi B	dT-	dT-	Allele SNP	Allele SNP	Allele SNP(dT-)	Allele SNP(dT-)
S16BD05492	Paratyphi B	dT-	dT-	Allele SNP	Allele SNP	Allele SNP(dT-)	Allele SNP(dT-)
S16BD07714	Paratyphi B	dT-	dT-	Allele SNP	Allele SNP	Allele SNP(dT-)	Allele SNP(dT-)
S17BD00430	Paratyphi B	dT-	dT-	Allele SNP	Allele SNP	Allele SNP(dT-)	Allele SNP(dT-)
S17BD02068	Paratyphi B	dT-	dT-	Allele SNP	Allele SNP	Allele SNP(dT-)	Allele SNP(dT-)
II-5-H	Paratyphi B	dT+	dT+	Allele SNP	Allele SNP	Allele WT(dT+)	Allele WT(dT+)
S16BD08024	Paratyphi B	dT+	dT+	Allele SNP	Allele SNP	Allele WT(dT+)	Allele WT(dT+)
S16BD08272	Paratyphi B	dT+	dT+	Allele SNP	Allele SNP	Allele WT(dT+)	Allele WT(dT+)
2012-45	Paratyphi B	dT+	dT+	Allele SNP	Allele SNP	Allele WT(dT+)	Allele WT(dT+)
2012-60	Paratyphi B	dT+	dT+	Allele SNP	Allele SNP	Allele WT(dT+)	Allele WT(dT+)
2012-2714	Paratyphi B	dT+	dT+	Allele SNP	Allele SNP	Allele WT(dT+)	Allele WT(dT+)
2012-1237	Paratyphi B	dT+	dT+	Allele SNP	Allele SNP	Allele WT(dT+)	Allele WT(dT+)
2012-1587	Paratyphi B	dT+	dT+	Allele SNP	Allele SNP	Allele WT(dT+)	Allele WT(dT+)
S15BD00277	Paratyphi B	dT+	dT+	Allele SNP	Allele SNP	Allele WT(dT+)	Allele WT(dT+)
S15BD00493	Paratyphi B	dT+	dT+	Allele SNP	Allele SNP	Allele WT(dT+)	Allele WT(dT+)
S15BD00745	Paratyphi B	dT+	dT+	Allele SNP	Allele SNP	Allele WT(dT+)	Allele WT(dT+)
S15BD01122	Paratyphi B	dT+	dT+	Allele SNP	Allele SNP	Allele WT(dT+)	Allele WT(dT+)
S15BD01834	Paratyphi B	dT+	dT+	Allele SNP	Allele SNP	Allele WT(dT+)	Allele WT(dT+)
S15BD04222	Paratyphi B	dT+	dT+	Allele SNP	Allele SNP	Allele WT(dT+)	Allele WT(dT+)
S15BD04412	Paratyphi B	dT+	dT+	Allele SNP	Allele SNP	Allele WT(dT+)	Allele WT(dT+)
S15BD05090	Paratyphi B	dT+	dT+	Allele SNP	Allele SNP	Allele WT(dT+)	Allele WT(dT+)
S15BD06059	Paratyphi B	dT+	dT+	Allele SNP	Allele SNP	Allele WT(dT+)	Allele WT(dT+)
S15BD09224	Paratyphi B	dT+	dT+	Allele SNP	Allele SNP	Allele WT(dT+)	Allele WT(dT+)
S16BD03517	Paratyphi B	dT+	dT+	Allele SNP	Allele SNP	Allele WT(dT+)	Allele WT(dT+)
S16BD04846	Paratyphi B	dT+	dT+	Allele SNP	Allele SNP	Allele WT(dT+)	Allele WT(dT+)
S16BD06223	Paratyphi B	dT+	dT+	Allele SNP	Allele SNP	Allele WT(dT+)	Allele WT(dT+)
S17BD00967	Paratyphi B	dT+	dT+	Allele SNP	Allele SNP	Allele WT(dT+)	Allele WT(dT+)
S17BD01928	Paratyphi B	dT+	dT+	Allele SNP	Allele SNP	Allele WT(dT+)	Allele WT(dT+)
S17BD02287	Paratyphi B	dT+	dT+	Allele SNP	Allele SNP	Allele WT(dT+)	Allele WT(dT+)
17FP00084	Paratyphi B	dT+	dT+	Allele SNP	Allele SNP	Allele WT(dT+)	Allele WT(dT+)
17FP00085	Paratyphi B	dT+	dT+	Allele SNP	Allele SNP	Allele WT(dT+)	Allele WT(dT+)
17FP00155	Paratyphi B	dT+	dT+	Allele SNP	Allele SNP	Allele WT(dT+)	Allele WT(dT+)
17FP00222	Paratyphi B	dT+	dT+	Allele SNP	Allele SNP	Allele WT(dT+)	Allele WT(dT+)
17FP00280	Paratyphi B	dT+	dT+	Allele SNP	Allele SNP	Allele WT(dT+)	Allele WT(dT+)
17FP00389	Paratyphi B	dT+	dT+	Allele SNP	Allele SNP	Allele WT(dT+)	Allele WT(dT+)
17FP00390	Paratyphi B	dT+	dT+	Allele SNP	Allele SNP	Allele WT(dT+)	Allele WT(dT+)
17FP00523	Paratyphi B	dT+	dT+	Allele SNP	Allele SNP	Allele WT(dT+)	Allele WT(dT+)
17FP00529	Paratyphi B	dT+	dT+	Allele SNP	Allele SNP	Allele WT(dT+)	Allele WT(dT+)
17FP00530	Paratyphi B	dT+	dT+	Allele SNP	Allele SNP	Allele WT(dT+)	Allele WT(dT+)
17FP00531	Paratyphi B	dT+	dT+	Allele SNP	Allele SNP	Allele WT(dT+)	Allele WT(dT+)
17FP00532	Paratyphi B	dT+	dT+	Allele SNP	Allele SNP	Allele WT(dT+)	Allele WT(dT+)
17FP00622	Paratyphi B	dT+	dT+	Allele SNP	Allele SNP	Allele WT(dT+)	Allele WT(dT+)
17FP00623	Paratyphi B	dT+	dT+	Allele SNP	Allele SNP	Allele WT(dT+)	Allele WT(dT+)
17FP00671	Paratyphi B	dT+	dT+	Allele SNP	Allele SNP	Allele WT(dT+)	Allele WT(dT+)
17FP00672	Paratyphi B	dT+	dT+	Allele SNP	Allele SNP	Allele WT(dT+)	Allele WT(dT+)
17FP00702	Paratyphi B	dT+	dT+	Allele SNP	Allele SNP	Allele WT(dT+)	Allele WT(dT+)
17FP00703	Paratyphi B	dT+	dT+	Allele SNP	Allele SNP	Allele WT(dT+)	Allele WT(dT+)
17FP00743	Paratyphi B	dT+	dT+	Allele SNP	Allele SNP	Allele WT(dT+)	Allele WT(dT+)
17FP00926	Paratyphi B	dT+	dT+	Allele SNP	Allele SNP	Allele WT(dT+)	Allele WT(dT+)
17FP00928	Paratyphi B	dT+	dT+	Allele SNP	Allele SNP	Allele WT(dT+)	Allele WT(dT+)
17FP01072	Paratyphi B	dT+	dT+	Allele SNP	Allele SNP	Allele WT(dT+)	Allele WT(dT+)
17FP03816	Paratyphi B	dT+	dT+	Allele SNP	Allele SNP	Allele WT(dT+)	Allele WT(dT+)
17FP03817	Paratyphi B	dT+	dT+	Allele SNP	Allele SNP	Allele WT(dT+)	Allele WT(dT+)
17FP03834	Paratyphi B	dT+	dT+	Allele SNP	Allele SNP	Allele WT(dT+)	Allele WT(dT+)
17FP03835	Paratyphi B	dT+	dT+	Allele SNP	Allele SNP	Allele WT(dT+)	Allele WT(dT+)
17FP03836	Paratyphi B	dT+	dT+	Allele SNP	Allele SNP	Allele WT(dT+)	Allele WT(dT+)
17FP03837	Paratyphi B	dT+	dT+	Allele SNP	Allele SNP	Allele WT(dT+)	Allele WT(dT+)
17FP03838	Paratyphi B	dT+	dT+	Allele SNP	Allele SNP	Allele WT(dT+)	Allele WT(dT+)
II-10-NH	Abony	NA	NA	Allele WT	Allele WT		NA
II-12-NH	Agama	NA	NA	Allele WT	Allele WT		NA
VII-54-H	Ago	NA	NA	Allele WT	Allele WT		NA
S15BD06756	Agona	NA	NA	Allele WT	Allele WT		NA
II-31-NH	Agoueve	NA	NA	Allele WT	Allele WT		NA
S16BD01919	Albany	NA	NA	Allele WT	Allele WT		NA
I-68-H	Altona	NA	NA	Allele WT	Allele WT		NA
S15BD05833	Anatum	NA	NA	Allele WT	Allele WT		NA
VIII-50-H	Bardo	NA	NA	Allele WT	Allele WT		NA
S17BD01728	Bareilly	NA	NA	Allele WT	Allele WT		NA
S17BD03437	Berta	NA	NA	Allele WT	Allele SNP	Allele WT(dT+)	Allele WT(dT+)	TTA
S17BD00382	Blockley	NA	NA	Allele WT	Allele WT		NA
III-23-NH	Bochum	NA	NA	Allele WT	Allele WT		NA
S17BD00657	Bovismorbificans	NA	NA	Allele WT	Allele WT		NA
I-29-H	Braenderup	NA	NA	Allele WT	Allele WT		NA
II-11-H	Brancaster	NA	NA	Allele WT	Allele WT		NA
S15BD09445	Brandenburg	NA	NA	Allele WT	Allele WT		NA
S16BD01441	Bredeney	NA	NA	Allele WT	Allele WT		NA
S16BD03947	Brive	NA	NA	Allele WT	Allele WT		NA
II-38-NH	Butantan	NA	NA	Allele WT	Allele WT		NA
S16BD03526	Carmel	NA	NA	Allele WT	Allele WT		NA
S15BD04179	Cero	NA	NA	Allele WT	Allele WT		NA
II-23-NH	Chester	NA	NA	Allele WT	Allele WT		NA
S15BD00350	Choleraesuis	NA	NA	Allele WT	Allele WT		NA
S17BD00676	Coeln	NA	NA	Allele WT	Allele WT		NA
I-37-H	Colindale	NA	NA	Allele WT	Allele WT		NA
I-64-H	Corvallis	NA	NA	Allele WT	Allele WT		NA
VII-63-H	Cotham	NA	NA	Allele WT	Allele WT		NA
S15BD02378	Derby	NA	NA	Allele WT	Allele WT		NA
III-54-NH	Dublin	NA	NA	Allele WT	Allele WT		NA
VI-50-H	Dugbe	NA	NA	Allele WT	Allele WT		NA
S15BD04152	Durban	NA	NA	Allele WT	Allele WT		NA
VI-57-H	Durham	NA	NA	Allele WT	Allele WT		NA
S16BD04414	Eastbourne	NA	NA	Allele WT	Allele WT		NA
II-5-NH	Ebrie	NA	NA	Allele WT	Allele WT		NA
S15BD02868	Enteritidis	NA	NA	Allele WT	Allele WT		NA
2009/03712	Gallinarum var Gallinarum	NA	NA	Allele WT	Allele WT		NA
2009/07051	Gallinarum var Pullorum	NA	NA	Allele WT	Allele WT		NA
S14BD05479	Gaminara	NA	NA	Allele WT	Allele WT		NA
S17FP05164	Give	NA	NA	Allele WT	Allele WT		NA
I-60-H	Glostrup	NA	NA	Allele WT	Allele WT		NA
I-80-H	Goldcoast	NA	NA	Allele WT	Allele WT		NA
S15BD04301	Hadar	NA	NA	Allele WT	Allele WT		NA
VI-32-H	Havana	NA	NA	Allele WT	Allele WT		NA
III-67-NH	Heidelberg	NA	NA	Allele WT	Allele WT		NA
S16BD03133	Hvittingfoss	NA	NA	Allele WT	Allele WT		NA
S16BD02644	Idikan	NA	NA	Allele WT	Allele WT		NA
S15BD10379	Infantis	NA	NA	Allele WT	Allele WT		NA
S16BD00801	Indiana	NA	NA	Allele WT	Allele WT		NA
II-24-H	Ituri	NA	NA	Allele WT	Allele WT		NA
S17BD00822	Javiana	NA	NA	Allele WT	Allele WT		NA
S15BD07237	Jerusalem	NA	NA	Allele WT	Allele WT		NA
II-60-NH	Kapemba	NA	NA	Allele WT	Allele WT		NA
S16BD00188	Kasenyi	NA	NA	Allele WT	Allele WT		NA
S16BD04938	Kedougou	NA	NA	Allele WT	Allele WT		NA
I-70-H	Kentucky	NA	NA	Allele WT	Allele WT		NA
VII-59-H	Kisarawe	NA	NA	Allele WT	Allele WT		NA
S15BD06202	Kottbus	NA	NA	Allele WT	Allele WT		NA
II-27-H	Lagos	NA	NA	Allele WT	Allele WT		NA
II-3-H	Limete	NA	NA	Allele WT	Allele WT		NA
S17BD01521	Litchfield	NA	NA	Allele WT	Allele WT		NA
S15BD07620	Liverpool	NA	NA	Allele WT	Allele WT		NA
S15BD01242	Livingstone	NA	NA	Allele WT	Allele WT		NA
I-47-NH	Llandoff	NA	NA	Allele WT	Allele WT		NA
S15BD00814	Lmbandaka	NA	NA	Allele WT	Allele WT		NA
I-42-NH	London	NA	NA	Allele WT	Allele WT		NA
V-68-H	Manhattan	NA	NA	Allele WT	Allele WT		NA
V-47-H	Meleagridis	NA	NA	Allele WT	Allele SNP	Allele WT(dT+)	Allele WT(dT+)	TTA
S16BD00863	Mgulani	NA	NA	Allele WT	Allele WT		NA
I-34-H	Mikawasima	NA	NA	Allele WT	Allele WT		NA
IV-73-NH	Milwaukee	NA	NA	Allele WT	Allele WT		NA
S15BD07099	Minnesotta	NA	NA	Allele WT	Allele WT		NA
II-6-NH	Monschaui	NA	NA	Allele WT	Allele WT		NA
V-33-H	Montevideo	NA	NA	Allele WT	Allele WT		NA
S17BD00515	Muenchen	NA	NA	Allele WT	Allele WT		NA
I-63-NH	Muenster	NA	NA	Allele WT	Allele WT		NA
III-14-H	Napoli	NA	NA	Allele WT	Allele WT		NA
S17BD01990	Newport	NA	NA	Allele WT	Allele WT		NA
S16BD02595	Nyborg	NA	NA	Allele WT	Allele WT		NA
S15BD09027	Ohio	NA	NA	Allele WT	Allele WT		NA
S16BD04952	Oranienburg	NA	NA	Allele WT	Allele WT		NA
VI-7-H	Panama	NA	NA	Allele WT	Allele WT		NA
IX-17-H	Paratyphi A	NA	NA	Allele WT	Allele WT		NA
S15BD04219	Pomona	NA	NA	Allele WT	Allele WT		NA
II-32-NH	Poona	NA	NA	Allele WT	Allele WT		NA
S16BD04437	Potsdam	NA	NA	Allele WT	Allele WT		NA
S15BD00302	Rissen	NA	NA	Allele WT	Allele WT		NA
III-53-NH	Rubislaw	NA	NA	Allele WT	Allele WT		NA
II-29-H	Saintpaul	NA	NA	Allele WT	Allele WT		NA
II-17-NH	Sandiego	NA	NA	Allele WT	Allele WT		NA
II-7-NH	Schwarzengrund	NA	NA	Allele WT	Allele WT		NA
S15BD03858	Senftenberg	NA	NA	Allele WT	Allele WT		NA
I-1-NH	Singapore	NA	NA	Allele WT	Allele SNP	Allele WT(dT+)	Allele WT(dT+)	TTA
V-56-H	Stanley	NA	NA	Allele WT	Allele WT		NA
II-19-NH	Stanleyville	NA	NA	Allele WT	Allele SNP	Allele WT(dT+)	Allele WT(dT+)	TTA
S17BD01772	Telelkebir	NA	NA	Allele WT	Allele WT		NA
S16BD01459	Tennessee	NA	NA	Allele WT	Allele WT		NA
III-48-NH	Thompson	NA	NA	Allele WT	Allele WT		NA
S15BD01386	Typhimurium	NA	NA	Allele WT	Allele WT		NA
S16BD07641	Typhimurium monophasic	NA	NA	Allele WT	Allele WT		NA
S17BD01084	Uganda	NA	NA	Allele WT	Allele WT		NA
VII-48-H	Umbilo	NA	NA	Allele WT	Allele WT		NA
IV-52-H	Urbana	NA	NA	Allele WT	Allele WT		NA
S15BD09703	Virchow	NA	NA	Allele WT	Allele WT		NA
I-39-NH	Weltevreden	NA	NA	Allele WT	Allele WT		NA
ATCC 25922	Not a Salmonella	NA	NA	Allele WT	Allele WT		NA
S16BD00307	Not a Salmonella	NA	NA	Allele WT	Allele WT		NA
VIII-2-H	Salmonella bongori	NA	NA	Allele WT	Allele WT		NA
	True positive				70		53
	False positive				4		0
	True negative				104		17
	False negative				0		0
	Total number of samples				178		70
	Sensitivity (inclusivity)				1		1
	Specificity (exclusivity)				0.962963		1
	Accuracy				0.977528		1
	Allele SNP: locus detected by the SNP version of the probe
	Allele WT: locus detected by the WT version of the probe
	NA: Not Analysed, the d-tartrate fermentation ability test is only performed on Paratyphi B confirmed isolates.
	TAG: in bold is represented the specific SNP nucleotide of the marker STM 3356 surrounded by the upstream and downstream nucleotides of the sequence
	TTA: in bold is represented the specific SNP nucleotide of the marker SPAB_04460 surrounded by the upstream and downstream nucleotides of the sequence
	n=3: the test was repeated 3 times independently
	ATCC 25922: Escherichia coli
	S16BD00307: Listeria monocytogenes

## Sheet: Sheet1
		Serotyping by classical method			Serotyping by qPCR method		Sanger Sequencing
Reference	Identification	Slide agglutination	Lead-acetate test	REMEL test	Allele call DtoB/TooB	Allele call STM 3356	DtoB/TooB	STM 3356
12/2966	S. Paratyphi B	Paratyphi B	dT-	dT-	Allele SNP	Allele WT
NH II 37	S. Paratyphi B	Paratyphi B	dT-	dT-	Allele SNP	Allele WT
VII 64	S. Paratyphi B	Paratyphi B	dT-	dT-	Allele SNP	Allele WT
S14BD00356	S. Paratyphi B	Paratyphi B	dT-	dT-	Allele SNP	Allele WT
S14BD00405	S. Paratyphi B	Paratyphi B	dT-	dT-	Allele SNP	Allele WT
S15BD01388	S. Paratyphi B	Paratyphi B	dT-	dT-	Allele SNP	Allele WT
S15BD06384	S. Paratyphi B	Paratyphi B	dT+/-	dT+	Allele SNP	Allele WT		TAG
S15BD07008	S. Paratyphi B	Paratyphi B	dT-	dT-	Allele SNP	Allele WT
S15BD07060	S. Paratyphi B	Paratyphi B	dT-	dT-	Allele SNP	Allele WT
S15BD07270	S. Paratyphi B	Paratyphi B	dT-	dT-	Allele SNP	Allele WT
S15BD09559	S. Paratyphi B	Paratyphi B	dT-	dT-	Allele SNP	Allele WT
S15BD09560	S. Paratyphi B	Paratyphi B	dT-	dT-	Allele SNP	Allele WT
S16BD03485	S. Paratyphi B	Paratyphi B	dT-	dT-	Allele SNP	Allele WT
S16BD05492	S. Paratyphi B	Paratyphi B	dT-	dT-	Allele SNP	Allele WT
S16BD07714	S. Paratyphi B	Paratyphi B	dT-	dT-	Allele SNP	Allele WT
S17BD00430	S. Paratyphi B	Paratyphi B	dT-	dT-	Allele SNP	Allele WT
S17BD02068	S. Paratyphi B	Paratyphi B	dT-	dT-	Allele SNP	Allele WT
II 5	S. Paratyphi B var Java	Paratyphi B	dT+	dT+	Allele SNP	Allele SNP
8024	S. Paratyphi B var Java	Paratyphi B	dT+	dT+	Allele SNP	Allele SNP
8272	S. Paratyphi B var Java	Paratyphi B	dT+	dT+	Allele SNP	Allele SNP
12/45	S. Paratyphi B var Java	Paratyphi B	dT+	dT+	Allele SNP	Allele SNP
12/60	S. Paratyphi B var Java	Paratyphi B	dT+	dT+	Allele SNP	Allele SNP
12/2714	S. Paratyphi B var Java	Paratyphi B	dT+	dT+	Allele SNP	Allele SNP
12/1237	S. Paratyphi B var Java	Paratyphi B	dT+	dT+	Allele SNP	Allele SNP
12/1587	S. Paratyphi B var Java	Paratyphi B	dT+	dT+	Allele SNP	Allele SNP
S15BD00277	S. Paratyphi B var Java	Paratyphi B	dT+	dT+	Allele SNP	Allele SNP
S15BD00493	S. Paratyphi B var Java	Paratyphi B	dT+	dT+	Allele SNP	Allele SNP
S15BD00745	S. Paratyphi B var Java	Paratyphi B	dT+	dT+	Allele SNP	Allele SNP
S15BD01122	S. Paratyphi B var Java	Paratyphi B	dT+	dT+	Allele SNP	Allele SNP
S15BD01834	S. Paratyphi B var Java	Paratyphi B	dT+	dT+	Allele SNP	Allele SNP
S15BD04222	S. Paratyphi B var Java	Paratyphi B	dT+	dT+	Allele SNP	Allele SNP
S15BD04412	S. Paratyphi B var Java	Paratyphi B	dT+	dT+	Allele SNP	Allele SNP
S15BD05090	S. Paratyphi B var Java	Paratyphi B	dT+	dT+	Allele SNP	Allele SNP
S15BD06059	S. Paratyphi B var Java	Paratyphi B	dT+	dT+	Allele SNP	Allele SNP
S15BD09224	S. Paratyphi B var Java	Paratyphi B	dT+	dT+	Allele SNP	Allele SNP
S16BD03517	S. Paratyphi B var Java	Paratyphi B	dT+	dT+	Allele SNP	Allele SNP
S16BD04846	S. Paratyphi B var Java	Paratyphi B	dT+	dT+	Allele SNP	Allele SNP
S16BD06223	S. Paratyphi B var Java	Paratyphi B	dT+	dT+	Allele SNP	Allele SNP
S17BD00967	S. Paratyphi B var Java	Paratyphi B	dT+	dT+	Allele SNP	Allele SNP
S17BD01928	S. Paratyphi B var Java	Paratyphi B	dT+	dT+	Allele SNP	Allele SNP
S17BD02287	S. Paratyphi B var Java	Paratyphi B	dT+	dT+	Allele SNP	Allele SNP
17FP00084	S. Paratyphi B var Java	Paratyphi B	dT+	dT+	Allele SNP	Allele SNP
17FP00085	S. Paratyphi B var Java	Paratyphi B	dT+	dT+	Allele SNP	Allele SNP
17FP00155	S. Paratyphi B var Java	Paratyphi B	dT+	dT+	Allele SNP	Allele SNP
17FP00222	S. Paratyphi B var Java	Paratyphi B	dT+	dT+	Allele SNP	Allele SNP
17FP00280	S. Paratyphi B var Java	Paratyphi B	dT+	dT+	Allele SNP	Allele SNP
17FP00389	S. Paratyphi B var Java	Paratyphi B	dT+	dT+	Allele SNP	Allele SNP
17FP00390	S. Paratyphi B var Java	Paratyphi B	dT+	dT+	Allele SNP	Allele SNP
17FP00523	S. Paratyphi B var Java	Paratyphi B	dT+	dT+	Allele SNP	Allele SNP
17FP00529	S. Paratyphi B var Java	Paratyphi B	dT+	dT+	Allele SNP	Allele SNP
17FP00530	S. Paratyphi B var Java	Paratyphi B	dT+	dT+	Allele SNP	Allele SNP
17FP00531	S. Paratyphi B var Java	Paratyphi B	dT+	dT+	Allele SNP	Allele SNP
17FP00532	S. Paratyphi B var Java	Paratyphi B	dT+	dT+	Allele SNP	Allele SNP
17FP00622	S. Paratyphi B var Java	Paratyphi B	dT+	dT+	Allele SNP	Allele SNP
17FP00623	S. Paratyphi B var Java	Paratyphi B	dT+	dT+	Allele SNP	Allele SNP
17FP00671	S. Paratyphi B var Java	Paratyphi B	dT+	dT+	Allele SNP	Allele SNP
17FP00672	S. Paratyphi B var Java	Paratyphi B	dT+	dT+	Allele SNP	Allele SNP
17FP00702	S. Paratyphi B var Java	Paratyphi B	dT+	dT+	Allele SNP	Allele SNP
17FP00703	S. Paratyphi B var Java	Paratyphi B	dT+	dT+	Allele SNP	Allele SNP
17FP00743	S. Paratyphi B var Java	Paratyphi B	dT+	dT+	Allele SNP	Allele SNP
17FP00926	S. Paratyphi B var Java	Paratyphi B	dT+	dT+	Allele SNP	Allele SNP
17FP00928	S. Paratyphi B var Java	Paratyphi B	dT+	dT+	Allele SNP	Allele SNP
17FP01072	S. Paratyphi B var Java	Paratyphi B	dT+	dT+	Allele SNP	Allele SNP
17FP03816	S. Paratyphi B var Java	Paratyphi B	dT+	dT+	Allele SNP	Allele SNP
17FP03817	S. Paratyphi B var Java	Paratyphi B	dT+	dT+	Allele SNP	Allele SNP
17FP03834	S. Paratyphi B var Java	Paratyphi B	dT+	dT+	Allele SNP	Allele SNP
17FP03835	S. Paratyphi B var Java	Paratyphi B	dT+	dT+	Allele SNP	Allele SNP
17FP03836	S. Paratyphi B var Java	Paratyphi B	dT+	dT+	Allele SNP	Allele SNP
17FP03837	S. Paratyphi B var Java	Paratyphi B	dT+	dT+	Allele SNP	Allele SNP
17FP03838	S. Paratyphi B var Java	Paratyphi B	dT+	dT+	Allele SNP	Allele SNP
II-10-NH	S. Abony	Abony	NA	NA	Allele WT	NA
II-12-NH	S. Agama	Agama	NA	NA	Allele WT	NA
VII-54-H	S. Ago	Ago	NA	NA	Allele WT	NA
S15BD06756	S. Agona	Agona	NA	NA	Allele WT	NA
II-31-NH	S. Agoueve	Agoueve	NA	NA	Allele WT	NA
S16BD01919	S. Albany	Albany	NA	NA	Allele WT	NA
I-28-NH	S. Albany	Albany	NA	NA	Allele WT	NA
I-68-H	S. Altona	Altona	NA	NA	Allele WT	NA
S15BD05833	S. Anatum	Anatum	NA	NA	Allele WT	NA
VIII-50-H	S. Bardo	Bardo	NA	NA	Allele WT	NA
S17BD01728	S. Bareilly	Bareilly	NA	NA	Allele WT	NA
S17BD03437	S. Berta	Berta	NA	NA	Allele SNP	Allele SNP	TTA
S17BD03765	S. Berta	Berta	NA	NA	Allele SNP	Allele SNP	TTA
S17BD00382	S. Blockley	Blockley	NA	NA	Allele WT	NA
II-46-NH	S. Blockley	Blockley	NA	NA	Allele WT	NA
III-23-NH	S. Bochum	Bochum	NA	NA	Allele WT	NA
S17BD00657	S. Bovismorbificans	Bovismorbificans	NA	NA	Allele WT	NA
I-29-H	S. Braenderup	Braenderup	NA	NA	Allele WT	NA
II-11-H	S. Brancaster	Brancaster	NA	NA	Allele WT	NA
S15BD09445	S. Brandenburg	Brandenburg	NA	NA	Allele WT	NA
S16BD01441	S. Bredeney	Bredeney	NA	NA	Allele WT	NA
S16BD03947	S. Brive	Brive	NA	NA	Allele WT	NA
II-38-NH	S. Butantan	Butantan	NA	NA	Allele WT	NA
S16BD03526	S. Carmel	Carmel	NA	NA	Allele WT	NA
S15BD04179	S. Cero	Cero	NA	NA	Allele WT	NA
II-23-NH	S. Chester	Chester	NA	NA	Allele WT	NA
S15BD00350	S. Choleraesuis	Choleraesuis	NA	NA	Allele WT	NA
S17BD00676	S. Coeln	Coeln	NA	NA	Allele WT	NA
I-37-H	S. Colindale	Colindale	NA	NA	Allele WT	NA
I-64-H	S. Corvallis	Corvallis	NA	NA	Allele WT	NA
VII-63-H	S. Cotham	Cotham	NA	NA	Allele WT	NA
S15BD02378	S. Derby	Derby	NA	NA	Allele WT	NA
III-54-NH	S. Dublin	Dublin	NA	NA	Allele WT	NA
VI-50-H	S. Dugbe	Dugbe	NA	NA	Allele WT	NA
S15BD04152	S. Durban	Durban	NA	NA	Allele WT	NA
VI-57-H	S. Durham	Durham	NA	NA	Allele WT	NA
S16BD04414	S. Eastbourne	Eastbourne	NA	NA	Allele WT	NA
II-5-NH	S. Ebrie	Ebrie	NA	NA	Allele WT	NA
S15BD02868	S. Enteritidis	Enteritidis	NA	NA	Allele WT	NA
S16BD04924	S. Enteritidis	Enteritidis	NA	NA	Allele WT	NA
S15BD06889	S. Enteritidis	Enteritidis	NA	NA	Allele WT	NA
4170-8274	S. Gallinarum	Gallinarum	NA	NA	Allele WT	NA
2009/03712/1	S. Gallinarum	Gallinarum var Gallinarum	NA	NA	Allele WT	NA
2009/07051/1	S. Gallinarum	Gallinarum var Pullorum	NA	NA	Allele WT	NA
S14BD05479	S. Gaminara	Gaminara	NA	NA	Allele WT	NA
S17FP05164	S. Give	Give	NA	NA	Allele WT	NA
I-60-H	S. Glostrup	Glostrup	NA	NA	Allele WT	NA
I-80-H	S. Goldcoast	Goldcoast	NA	NA	Allele WT	NA
S15BD04301	S. Hadar	Hadar	NA	NA	Allele WT	NA
VI-32-H	S. Havana	Havana	NA	NA	Allele WT	NA
III-67-NH	S. Heidelberg	Heidelberg	NA	NA	Allele WT	NA
S16BD03133	S. Hvittingfoss	Hvittingfoss	NA	NA	Allele WT	NA
S16BD02644	S. Idikan	Idikan	NA	NA	Allele WT	NA
S16BD00801	S. Indiana	Indiana	NA	NA	Allele WT	NA
S15BD10379	S. Infantis	Infantis	NA	NA	Allele WT	NA
II-24-H	S. Ituri	Ituri	NA	NA	Allele WT	NA
S17BD00822	S. Javiana	Javiana	NA	NA	Allele WT	NA
S15BD07237	S. Jerusalem	Jerusalem	NA	NA	Allele WT	NA
II-60-NH	S. Kapemba	Kapemba	NA	NA	Allele WT	NA
S16BD00188	S. Kasenyi	Kasenyi	NA	NA	Allele WT	NA
IV-72-NH	S. Kasenyi	Kasenyi	NA	NA	Allele WT	NA
S16BD04938	S. Kedougou	Kedougou	NA	NA	Allele WT	NA
IV-71-NH	S. Kedougou	Kedougou	NA	NA	Allele WT	NA
I-70-H	S. Kentucky	Kentucky	NA	NA	Allele WT	NA
VII-59-H	S. Kisarawe	Kisarawe	NA	NA	Allele WT	NA
S15BD06202	S. Kottbus	Kottbus	NA	NA	Allele WT	NA
II-27-H	S. Lagos	Lagos	NA	NA	Allele WT	NA
II-3-H	S. Limete	Limete	NA	NA	Allele WT	NA
S17BD01521	S. Litchfield	Litchfield	NA	NA	Allele WT	NA
II-45-NH	S. Litchfield	Litchfield	NA	NA	Allele WT	NA
S15BD07620	S. Liverpool	Liverpool	NA	NA	Allele WT	NA
S15BD01242	S. Livingston	Livingston	NA	NA	Allele WT	NA
I-47-NH	S. Llandoff	Llandoff	NA	NA	Allele WT	NA
S15BD00814	S. Lmbandaka	Lmbandaka	NA	NA	Allele WT	NA
Lo	S. London	London	NA	NA	Allele WT	NA
I-42-NH	S. London	London	NA	NA	Allele WT	NA
V-68-H	S. Manhattan	Manhattan	NA	NA	Allele WT	NA
V-47-H	S. Meleagridis	Meleagridis	NA	NA	Allele SNP	Allele SNP	TTA
S16BD00863	S. Mgulani	Mgulani	NA	NA	Allele WT	NA
I-34-H	S. Mikawasima	Mikawasima	NA	NA	Allele WT	NA
IV-73-NH	S. Milwaukee	Milwaukee	NA	NA	Allele WT	NA
S15BD07099	S. Minnesotta	Minnesotta	NA	NA	Allele WT	NA
II-6-NH	S. Monschaui	Monschaui	NA	NA	Allele WT	NA
V-33-H	S. Montevideo	Montevideo	NA	NA	Allele WT	NA
S17BD00515	S. Muenchen	Muenchen	NA	NA	Allele WT	NA
I-63-NH	S. Muenster	Muenster	NA	NA	Allele WT	NA
III-14-H	S. Napoli	Napoli	NA	NA	Allele WT	NA
S17BD01990	S. Newport	Newport	NA	NA	Allele WT	NA
S16BD02595	S. Nyborg	Nyborg	NA	NA	Allele WT	NA
S15BD09027	S. Ohio	Ohio	NA	NA	Allele WT	NA
S16BD04952	S. Oranienburg	Oranienburg	NA	NA	Allele WT	NA
VI-7-H	S. Panama	Panama	NA	NA	Allele WT	NA
IX-17-H	S. Paratyphi A	Paratyphi A	NA	NA	Allele WT	NA
S15BD04219	S. Pomona	Pomona	NA	NA	Allele WT	NA
II-32-NH	S. Poona	Poona	NA	NA	Allele WT	NA
S16BD04437	S. Potsdam	Potsdam	NA	NA	Allele WT	NA
S15BD00302	S. Rissen	Rissen	NA	NA	Allele WT	NA
III-53-NH	S. Rubislaw	Rubislaw	NA	NA	Allele WT	NA
II-29-H	S. Saintpaul	Saintpaul	NA	NA	Allele WT	NA
II-17-NH	S. Sandiego	Sandiego	NA	NA	Allele WT	NA
II-7-NH	S. Schwarzengrund	Schwarzengrund	NA	NA	Allele WT	NA
S15BD03858	S. Senftenberg	Senftenberg	NA	NA	Allele WT	NA
I-1-NH	S. Singapore	Singapore	NA	NA	Allele SNP	Allele SNP	TTA
S17BD01836	S. Singapore	Singapore	NA	NA	Allele SNP	Allele SNP	TTA
V-56-H	S. Stanley	Stanley	NA	NA	Allele WT	NA
II-19-NH	S. Stanleyville	Stanleyville	NA	NA	Allele SNP	Allele SNP	TTA
S17BD01772	S. Telelkebir	Telelkebir	NA	NA	Allele WT	NA
S16BD01459	S. Tennessee	Tennessee	NA	NA	Allele WT	NA
III-48-NH	S. Thompson	Thompson	NA	NA	Allele WT	NA
S15BD01386	S. Typhimurium	Typhimurium	NA	NA	Allele WT	NA
S16BD07641	S. Typhimurium monophasic	Typhimurium monophasic	NA	NA	Allele WT	NA
S17FP03832	S. Typhimurium monophasic	Typhimurium monophasic	NA	NA	Allele WT	NA
S17BD00035	S. Typhimurium monophasic	Typhimurium monophasic	NA	NA	Allele WT	NA
S17BD01084	S. Uganda	Uganda	NA	NA	Allele WT	NA
II-63-H	S. Uganda	Uganda	NA	NA	Allele WT	NA
VII-48-H	S. Umbilo	Umbilo	NA	NA	Allele WT	NA
IV-52-H	S. Urbana	Urbana	NA	NA	Allele WT	NA
S15BD09703	S. Virchow	Virchow	NA	NA	Allele WT	NA
I-39-NH	S. Weltevreden	Weltevreden	NA	NA	Allele WT	NA
ATCC 25922	E. coli	NA	NA	NA	Allele WT	NA
L mono	L. monocytogenes	NA	NA	NA	Allele WT	NA
S. bong	S. bongori	NA	NA	NA	Allele WT	NA
		True positive			70	53
		False positive			6	0
		True negative			116	17
		False negative			0	0
		Total number of samples			192	70
		Inclusivity: sensibility			1	1
		Exclusivity: specificity			0.95082	1
		Accuracy			0.96875	1
					Est-ce que les sérotypes en double ne faussent-ils pas les résultats ?
					--> ne mettre que un seul sérotype et dire que certains ont été testés en double ? Triple ?

## Sheet: Sheet3
	Seq sero	SISTR
NHII37	Paratyphi B
12/45	Paratyphi B
12/60	Paratyphi B
S16BD08024	Paratyphi B
S16BD08272	Paratyphi B
Paratyphi dT-		NHII37
Paratyphi dT+		S16BD08024
PG10		ERR403703
Typhimurium		T6	S15BD01386		NC_003197.2
Enteritidis		E10	S15BD02868		CP007434.2
Livingstone		L8	S15BD01242		CKY-S4
